# Supplementary material for: Antimicrobial Resistance of Salmonella Strains Isolated from Human, Wild Boar, and Environmental Samples in 2018–2020 in the Northwest of Italy
Source: Pathogens. 2022 Nov 30;11(12):1446. doi: 10.3390/pathogens11121446 (PMC9787983; doi:10.3390/pathogens11121446)
Supplement: Supplementary file 1 [file pathogens-11-01446-s001.zip]

Archive with 1 entries (1 files):
- pathogens-2043143-supplementary.pdf
